# Supplementary material for: Comparative and phylogenetic analyses of the chloroplast genome reveal the taxonomy of the Morus genus
Source: Front Plant Sci. 2022 Nov 24;13:1047592. doi: 10.3389/fpls.2022.1047592 (PMC9729782; doi:10.3389/fpls.2022.1047592)
Supplement: Supplementary file 1 [file DataSheet_1.xlsx]

## Sheet: supplementary 1
Supplementary 1: Features of the Morus species chloroplast (CP) genome
		LSC			IR-A			SSC			IR-B
Identical Group	Accession	Start	End	Length	Start	End	Length	Start	End	Length	Start	End	Length	SampleName	Species	GenBank ID	GC content (100%)	Protein number	Intron number	tRNA number	Intron number	Supermatrix size(bp)
ONE	SRR10765211	1	87993	87993	87994	113671	25678	113672	133506	19835	133507	159184	25678	Heyebai	Morus alba	OP153908	0.361776	81	15	36	7	109124
	SRR10770753	1	87993	87993	87994	113671	25678	113672	133506	19835	133507	159184	25678	Jiantouheyebai	Morus alba		0.361776	81	15	36	7	109124
	SRR10770754	1	87993	87993	87994	113671	25678	113672	133506	19835	133507	159184	25678	Husang-103	Morus alba		0.361776	81	15	36	7	109124
	SRR10770755	1	87993	87993	87994	113671	25678	113672	133506	19835	133507	159184	25678	Heyebai-reseq	Morus alba		0.361776	81	15	36	7	109124
	SRR10770756	1	87993	87993	87994	113671	25678	113672	133506	19835	133507	159184	25678	Husang-26	Morus alba		0.361776	81	15	36	7	109124
	SRR10770757	1	87993	87993	87994	113671	25678	113672	133506	19835	133507	159184	25678	Husang-37	Morus alba		0.361776	81	15	36	7	109124
	SRR10770767	1	87993	87993	87994	113671	25678	113672	133506	19835	133507	159184	25678	Nezumigaeshi-2	Morus alba		0.361776	81	15	36	7	109124
	M. alba var. Kenmochi	1	87993	87993	87994	113671	25678	113672	133506	19835	133507	159184	25678	Kenmochi	Morus alba		0.361776	81	15	36	7	109124
	M. alba var. Tuosang-25	1	87993	87993	87994	113671	25678	113672	133506	19835	133507	159184	25678	Tuosang-25	Morus alba		0.361776	81	15	36	7	109124
	M. alba var. tortuosa	1	87993	87993	87994	113671	25678	113672	133506	19835	133507	159184	25678	Kumonryu	Morus alba		0.361776	81	15	36	7	109124
	SRR10770806	1	87993	87993	87994	113671	25678	113672	133506	19835	133507	159184	25678	Kenmochi-2	Morus alba		0.361776	81	15	36	7	109124
	SRR10770811	1	87993	87993	87994	113671	25678	113672	133506	19835	133507	159184	25678	Gunmaakagi	Morus alba		0.361776	81	15	36	7	109124
	SRR10770812	1	87993	87993	87994	113671	25678	113672	133506	19835	133507	159184	25678	Shuangtou-Kenmochi	Morus alba		0.361776	81	15	36	7	109124
	SRR10770743	1	87993	87993	87994	113671	25678	113672	133506	19835	133507	159184	25678	Tieyezi	Morus alba		0.361776	81	15	36	7	109124
	SRR10770744	1	87993	87993	87994	113671	25678	113672	133506	19835	133507	159184	25678	Liyeda	Morus alba		0.361776	81	15	36	7	109124
	SRR10770760	1	87993	87993	87994	113671	25678	113672	133506	19835	133507	159184	25678	Husang-10	Morus alba		0.361776	81	15	36	7	109124
	SRR10770761	1	87993	87993	87994	113671	25678	113672	133506	19835	133507	159184	25678	Husang-60	Morus alba		0.361776	81	15	36	7	109124
	SRR10770774	1	87993	87993	87994	113671	25678	113672	133506	19835	133507	159184	25678	zhangyasang	Morus alba		0.361776	81	15	36	7	109124
	M. alba var. multicaulis	1	87993	87993	87994	113671	25678	113672	133506	19835	133507	159184	25678	Heyebai	Morus alba		0.361776	81	15	36	7	109124
	M. alba var.Kairyouwasejumonji	1	87993	87993	87994	113671	25678	113672	133506	19835	133507	159184	25678	Kairyouwasejumonji	Morus alba		0.361776	81	15	36	7	109124
	CRR443597	1	87993	87993	87994	113671	25678	113672	133506	19835	133507	159184	25678	6071	Morus alba		0.361776	81	15	36	7	109124
	CRR443598	1	87993	87993	87994	113671	25678	113672	133506	19835	133507	159184	25678	CXS	Morus alba		0.361776	81	15	36	7	109124
	CRR443602	1	87993	87993	87994	113671	25678	113672	133506	19835	133507	159184	25678	GM31	Morus alba		0.361776	81	15	36	7	109124
	CRR443603	1	87993	87993	87994	113671	25678	113672	133506	19835	133507	159184	25678	JCS	Morus alba		0.361776	81	15	36	7	109124
	CRR443617	1	87993	87993	87994	113671	25678	113672	133506	19835	133507	159184	25678	GLJY	Morus alba		0.361776	81	15	36	7	109124
	CRR443618	1	87993	87993	87994	113671	25678	113672	133506	19835	133507	159184	25678	HS1	Morus alba		0.361776	81	15	36	7	109124
	CRR443622	1	87993	87993	87994	113671	25678	113672	133506	19835	133507	159184	25678	NXS	Morus alba		0.361776	81	15	36	7	109124
	CRR443626	1	87993	87993	87994	113671	25678	113672	133506	19835	133507	159184	25678	Dateakagi	Morus alba		0.361776	81	15	36	7	109124
TWO	M. indica var. kanva2	1	87873	87873	87874	113551	25678	113552	133291	19740	133292	158969	25678	kanva2	Morus alba var. indica	OP153922	0.362108	81	15	36	7	109113
	CRR443608	1	87873	87873	87874	113551	25678	113552	133291	19740	133292	158969	25678	SL2	Morus alba var. indica		0.362108	81	15	36	7	109113
	SRR14507000	1	87873	87873	87874	113551	25678	113552	133291	19740	133292	158969	25678	Mulberry-MJ049	Morus alba var. indica		0.362108	81	15	36	7	109113
	SRR14506994	1	87873	87873	87874	113551	25678	113552	133291	19740	133292	158969	25678	Mulberry-MJ036	Morus alba var. indica		0.362108	81	15	36	7	109113
	SRR14506992	1	87873	87873	87874	113551	25678	113552	133291	19740	133292	158969	25678	Mulberry-MJ038	Morus alba var. indica		0.362108	81	15	36	7	109113
	SRR14507008	1	87873	87873	87874	113551	25678	113552	133291	19740	133292	158969	25678	Mulberry-MJ033	Morus alba var. indica		0.362108	81	15	36	7	109113
	SRR14506989	1	87873	87873	87874	113551	25678	113552	133291	19740	133292	158969	25678	Mulberry-MJ041	Morus alba var. indica		0.362108	81	15	36	7	109113
	SRR14506991	1	87873	87873	87874	113551	25678	113552	133291	19740	133292	158969	25678	Mulberry-MJ039	Morus alba var. indica		0.362108	81	15	36	7	109113
	SRR14507002	1	87873	87873	87874	113551	25678	113552	133291	19740	133292	158969	25678	Mulberry-MJ047	Morus alba var. indica		0.362108	81	15	36	7	109113
	SRR14506995	1	87873	87873	87874	113551	25678	113552	133291	19740	133292	158969	25678	Mulberry-MJ035	Morus alba var. indica		0.362108	81	15	36	7	109113
	SRR12398582	1	87873	87873	87874	113551	25678	113552	133291	19740	133292	158969	25678	kanva2	Morus alba var. indica		0.362108	81	15	36	7	109113
	SRR14507007	1	87873	87873	87874	113551	25678	113552	133291	19740	133292	158969	25678	Mulberry-MJ042	Morus alba var. indica		0.362108	81	15	36	7	109113
	SRR14507009	1	87873	87873	87874	113551	25678	113552	133291	19740	133292	158969	25678	Mulberry-MJ032	Morus alba var. indica		0.362108	81	15	36	7	109113
THREE	M. notabilis_2	1	88177	88177	88178	113872	25695	113873	133853	19981	133854	159548	25695	M. notabilis_2	Morus notabilis		0.362108	81	15	36	7	109113
	M. notabilis_4	1	88177	88177	88178	113872	25695	113873	133853	19981	133854	159548	25695	M. notabilis_4	Morus notabilis		0.362108	81	15	36	7	109113
	M. notabilis_5	1	88177	88177	88178	113872	25695	113873	133853	19981	133854	159548	25695	M. notabilis_5	Morus notabilis		0.362108	81	15	36	7	109113
	M. notabilis	1	88177	88177	88178	113872	25695	113873	133853	19981	133854	159548	25695	M. notabilis_reseq	Morus notabilis	MK211167	0.361346	81	15	36	7	109148
	CRR240975	1	88177	88177	88178	113872	25695	113873	133853	19981	133854	159548	25695	wild_mulberry_S16	Morus notabilis		0.361346	81	15	36	7	109148
	CRR443599	1	88177	88177	88178	113872	25695	113873	133853	19981	133854	159548	25695	f_CHS_1	Morus notabilis		0.361346	81	15	36	7	109148
	CRR443604	1	88177	88177	88178	113872	25695	113873	133853	19981	133854	159548	25695	m_CHS_1	Morus notabilis		0.361346	81	15	36	7	109148
	CRR443605	1	88177	88177	88178	113872	25695	113873	133853	19981	133854	159548	25695	m_CHS_3	Morus notabilis		0.361346	81	15	36	7	109148
	CRR443615	1	88177	88177	88178	113872	25695	113873	133853	19981	133854	159548	25695	f_CHS_2	Morus notabilis		0.361346	81	15	36	7	109148
	CRR443620	1	88177	88177	88178	113872	25695	113873	133853	19981	133854	159548	25695	m_CHS_2	Morus notabilis		0.361346	81	15	36	7	109148
FOUR	M. alba var. Shidian-6	1	88053	88053	88054	113731	25678	113732	133557	19826	133558	159235	25678	Shidian-6	Morus alba	OP153915	0.361736	81	15	36	7	109113
	SRR10770733	1	88053	88053	88054	113731	25678	113732	133557	19826	133558	159235	25678	Dazhongsang	Morus alba		0.361736	81	15	36	7	109113
	SRR10770780	1	88053	88053	88054	113731	25678	113732	133557	19826	133558	159235	25678	Linxianlusang	Morus alba		0.361736	81	15	36	7	109113
	SRR7121728	1	88053	88053	88054	113731	25678	113732	133557	19826	133558	159235	25678	RL0424	Morus alba		0.361736	81	15	36	7	109113
	SRR10770852	1	88053	88053	88054	113731	25678	113732	133557	19826	133558	159235	25678	Shaqi-1	Morus alba		0.361736	81	15	36	7	109113
	SRR10770735	1	88053	88053	88054	113731	25678	113732	133557	19826	133558	159235	25678	Huanglutou	Morus alba		0.361736	81	15	36	7	109113
FIVE	M. cathayana	1	88064	88064	88065	113754	25690	113755	133599	19845	133600	159289	25690	Huasang	Morus alba	OP161266	0.361557	81	15	36	7	109086
	SRR10770769	1	88064	88064	88065	113754	25690	113755	133599	19845	133600	159289	25690	Cangxisang	Morus alba		0.361557	81	15	36	7	109086
	M. alba var. longguosang	1	88065	88065	88066	113755	25690	113756	133600	19845	133601	159290	25690	Taiwanchangguosang	Morus alba	OP153921	0.361557	81	15	36	7	109086
	CRR443623	1	88065	88065	88066	113755	25690	113756	133600	19845	133601	159290	25690	SL1	Morus alba		0.361557	81	15	36	7	109086
	SRR14507004	1	88065	88065	88066	113755	25690	113756	133600	19845	133601	159290	25690	Mulberry-MJ044	Morus rotundiloba		0.361557	81	15	36	7	109086
	SRR14507005	1	88065	88065	88066	113755	25690	113756	133600	19845	133601	159290	25690	Mulberry-MJ045	Morus alba		0.361557	81	15	36	7	109086
SIX	M. alba var. Hybrid-13	1	88034	88034	88035	113688	25654	113689	133481	19793	133482	159135	25654	Hybrid-13	Morus alba		0.361749	81	15	36	7	109073
	M. alba var. Hybrid-n13	1	88034	88034	88035	113688	25654	113689	133481	19793	133482	159135	25654	Hybrid-n13	Morus alba	OP153924	0.361749	81	15	36	7	109073
	M. alba var. 12	1	88034	88034	88035	113688	25654	113689	133481	19793	133482	159135	25654	12	Morus alba		0.361749	81	15	36	7	109073
	M. alba var. Hybrid	1	88034	88034	88035	113688	25654	113689	133481	19793	133482	159135	25654	Lunjiao109x12	Morus alba		0.361749	81	15	36	7	109073
SEVEN	M. alba var. pendula_r	1	88071	88071	88072	113761	25690	113762	133603	19842	133604	159293	25690	Chuizhisang	Morus alba var. pendula	OP153917	0.36156	81	15	36	7	109103
	SRR10770856	1	88071	88071	88072	113761	25690	113762	133603	19842	133604	159293	25690	Chuizhisang	Morus alba var. pendula		0.36156	81	15	36	7	109103
	M. alba var. pendula_survey	1	88071	88071	88072	113761	25690	113762	133603	19842	133604	159293	25690	Chuizhisang	Morus alba var. pendula		0.36156	81	15	36	7	109103
	CRR443611	1	88071	88071	88072	113761	25690	113762	133603	19842	133604	159293	25690	ZCS	Morus alba var. pendula		0.36156	81	15	36	7	109103
EIGHT	SRR10770808	1	88037	88037	88038	113715	25678	113716	133541	19826	133542	159219	25678	Yamasou-159	Morus alba		0.361734	81	15	36	7	109114
	SRR10770818	1	88037	88037	88038	113715	25678	113716	133541	19826	133542	159219	25678	Ichinose	Morus alba	OP153899	0.361734	81	15	36	7	109114
	SRR10770819	1	88037	88037	88038	113715	25678	113716	133541	19826	133542	159219	25678	Fengwei-Ichinose	Morus alba		0.361734	81	15	36	7	109114
	CRR443610	1	88037	88037	88038	113715	25678	113716	133541	19826	133542	159219	25678	Shinichinose	Morus alba		0.361734	81	15	36	7	109114
NINE	SRR3715969	1	88037	88037	88038	113715	25678	113716	133522	19807	133523	159200	25678	Morus multicaulis	Morus alba	OP153912	0.361784	81	15	36	7	109121
	SRR10770839	1	88037	88037	88038	113715	25678	113716	133522	19807	133523	159200	25678	Shaansang305	Morus alba		0.361784	81	15	36	7	109121
TEN	SRR10770841	1	88037	88037	88038	113715	25678	113716	133523	19808	133524	159201	25678	Huanggelu	Morus alba	OP153897	0.361788	81	15	36	7	109121
	SRR10770843	1	88037	88037	88038	113715	25678	113716	133523	19808	133524	159201	25678	Heigelu	Morus alba		0.361788	81	15	36	7	109121
ELEVEN	M. yunnanensis	1	88116	88116	88125	113819	25695	113820	133813	19994	133814	159508	25695	Morus yunnanensis	Morus yunnanensis	OP153892	0.361505	81	15	36	7	109159
	CRR443614	1	88116	88116	88125	113819	25695	113820	133813	19994	133814	159508	25695	Morus yunnanensis	Morus yunnanensis	OP161263	0.361505	81	15	36	7	109159
TWELVE	M. alba var. Lunjiao109_G	1	88017	88017	88018	113707	25690	113708	133551	19844	133552	159241	25690	Lunjiao109_G	Morus alba	OP153919	0.361641	81	15	36	7	109080
	M. alba var. Lunjiao109_C	1	88017	88017	88018	113707	25690	113708	133551	19844	133552	159241	25690	Lunjiao109_C	Morus alba	OP153920	0.361641	81	15	36	7	109080
THIRTEEN	SRR10770805	1	87986	87986	87987	113664	25678	113665	133626	19962	133627	159304	25678	Xiongyue-107	Morus alba		0.361723	81	15	36	7	109124
	SRR10770759	1	87986	87986	87987	113664	25678	113665	133626	19962	133627	159304	25678	Jizhuasang	Morus alba	OP380684	0.361723	81	15	36	7	109124
FOURTEEN	M. alba var. T1	1	88114	88114	88115	113804	25690	113805	133653	19849	133654	159343	25690	T1	Morus alba	OP153894	0.361578	81	15	36	7	109119
	M. alba var. Tseed	1	88114	88114	88115	113804	25690	113805	133653	19849	133654	159343	25690	Tseed	Morus alba	OP153893	0.361578	81	15	36	7	109119
	M. alba var. Pisang-2	1	88123	88123	88124	113801	25678	113802	133653	19852	133654	159331	25678	Pisang-2	Morus alba	OP153916	0.361543	81	15	36	7	109120
	M. wittiorum var. Yun7	1	88064	88064	88065	113754	25690	113755	133596	19842	133597	159298	25702	Yun-7	Morus alba	OP153891	0.361524	81	15	36	7	109103
	SRR7121455	1	87873	87873	87874	113551	25678	113552	133291	19740	133292	158969	25678	Morus macroura	Morus alba	OP153911	0.362096	81	15	36	7	109113
	SRR7121499	1	88017	88017	88018	113707	25690	113708	133551	19844	133552	159241	25690	Morus australis	Morus alba	OP153910	0.361647	81	15	36	7	109080
	SRR7122020	1	88135	88135	88136	113825	25690	113826	133622	19797	133623	159312	25690	Morus wittiorum	Morus alba	OP153909	0.361592	81	15	36	7	109113
	M. alba var. Yun-6	1	88125	88125	88126	113815	25690	113816	133617	19802	133618	159307	25690	Yun-6	Morus alba	OP153890	0.361579	81	15	36	7	109117
	DRR139978	1	88037	88037	88038	113715	25678	113716	133540	19825	133541	159218	25678	Kairyonezumigaeshi	Morus alba	OP161260	0.361737	81	15	36	7	109114
	SRR10770847	1	88036	88036	88037	113714	25678	113715	133521	19807	133522	159199	25678	Liquan-1	Morus alba	OP153896	0.36178	81	15	36	7	109121
	SRR10770864	1	88053	88053	88054	113731	25678	113732	133557	19826	133558	159235	25678	Qinbasang	Morus alba	OP153895	0.36173	81	15	36	7	109113
	M. serrata	1	88065	88065	88066	113755	25690	113756	133552	19797	133553	159242	25690	JiLongSang	Morus serrata	MT154044	0.361607	81	15	36	7	109105
	M. nigra	1	88104	88104	88105	113782	25678	113783	133652	19870	133653	159330	25678	Morus nigra	Morus nigra	OP153918	0.361514	81	15	36	7	109078
	M. celtidifolia	1	88243	88243	88244	113930	25687	113931	133798	19868	133799	159485	25687	Morus celtidifolia	Morus celtidifolia	MT154045	0.361482	81	15	36	7	109149
	SRR10770751	1	88028	88028	88029	113706	25678	113707	133531	19825	133532	159209	25678	Zhaisang-1	Morus alba	OP153907	0.361776	81	15	36	7	109121
	SRR10770752	1	88028	88028	88029	113706	25678	113707	133513	19807	133514	159191	25678	Jiaqing-9	Morus alba	OP153906	0.361792	81	15	36	7	109121
	SRR10770778	1	88074	88074	88075	113764	25690	113765	133616	19852	133617	159306	25690	Guapiaosang	Morus alba	OP153905	0.361543	81	15	36	7	109113
	SRR10770784	1	88113	88113	88114	113803	25690	113804	133645	19842	133646	159343	25698	Dabaie	Morus alba	OP153904	0.361497	81	15	36	7	109103
	SRR10770791	1	88016	88016	88017	113694	25678	113695	133529	19835	133530	159207	25678	Shuangcheng	Morus alba	OP153902	0.361755	81	15	36	7	109124
	SRR10770793	1	88037	88037	88038	113715	25678	113716	133523	19808	133524	159201	25678	Heilujiesang	Morus alba	OP153901	0.361794	81	15	36	7	109121
	SRR10770796	1	88037	88037	88038	113715	25678	113716	133540	19825	133541	159218	25678	Jainzhizi	Morus alba	OP153900	0.361781	81	15	36	7	109121
	SRR10770821	1	88022	88022	88023	113700	25678	113701	133506	19806	133507	159184	25678	Yamasou -106	Morus alba	OP153898	0.361801	81	15	36	7	109121
	CRR443612	1	88104	88104	88105	113794	25690	113795	133627	19833	133628	159317	25690	BSLN	Morus alba	OP161265	0.361543	81	15	36	7	109113
	CRR443613	1	88051	88051	88052	113747	25696	113748	133599	19852	133600	159295	25696	Chenkou-3	Morus alba	OP161264	0.361612	81	15	36	7	109123
	CRR443619	1	88140	88140	88141	113830	25690	113831	133621	19791	133622	159311	25690	JPZ	Morus alba	OP161262	0.361551	81	15	36	7	109117
	CRR443624	1	88046	88046	88047	113724	25678	113725	133521	19797	133522	159199	25678	TQ12	Morus alba	OP161261	0.361805	81	15	36	7	109122
	ERR4009368	1	88064	88064	88065	113754	25690	113755	133599	19845	133600	159289	25690	Morus rubra	Morus rubra	OP161259	0.361557	81	15	36	7	109086
	SRR3715286	1	88064	88064	88065	113754	25690	113755	133599	19845	133600	159289	25690	Morus cathayana	Morus cathayana	OP153913	0.361544	81	15	36	7	109086
	M. alba var. Gui-23	1	87998	87998	87999	113688	25690	113689	133540	19852	133541	159230	25690	Gui-23	Morus alba	OP161258	0.361691	81	15	36	7	109110
	M. alba var. Kangqin283	1	88071	88071	88072	113761	25690	113762	133545	19784	133546	159235	25690	Kangqin283	Morus alba	OP153923	0.36166	81	15	36	7	109103
	M. alba var. Hongye	1	88044	88044	88045	113722	25678	113723	133548	19826	133549	159226	25678	Hongye	Morus alba	OP161257	0.361725	81	15	36	7	109113
	M. alba var. Baiyuwang	1	88070	88070	88071	113772	25702	113773	133614	19842	133615	159304	25690	Baiyuwang	Morus alba	OP161267	0.361548	81	15	36	7	109103
	M. alba var. Zhenzhubai	1	88113	88113	88114	113803	25690	113804	133656	19853	133657	159346	25690	Zhenzhubai	Morus alba	OP142713	0.361478	81	15	36	7	109119
	M. alba var. Shuisang	1	88105	88105	88106	113795	25690	113796	133648	19853	133649	159338	25690	Shuisang	Morus alba	OP153914	0.361483	81	15	36	7	109119
	SRR13279565	1	88124	88124	88125	113814	25690	113815	133626	19812	133627	159316	25690	WG120_1	Morus alba	OP380686	0.361508	81	15	36	7	109117
	SRR10770840	1	87993	87993	87994	113671	25678	113672	133633	19962	133634	159311	25678	Husang-192	Morus alba	OP380685	0.361714	81	15	36	7	109124
	CRR443607	1	88109	88109	88110	113787	25678	113788	133639	19852	133640	159317	25678	PIS	Morus alba	OP380683	0.361568	81	15	36	7	109120
	SRR10770849	1	88060	88060	88061	113738	25678	113739	133545	19807	133546	159223	25678	Luohang-5	Morus alba	OP380682	0.361738	81	15	36	7	109121
Note: SampleNames in red color are from Japanese mulberry samples. These accessions with SRR10770 were downloaded from the BioProject (PRJNA597170) in NCBI. These accessions with SRR1450 were downloaded from the BioProject (PRJNA728807) in NCBI. These accessions with CRR443 were downloaded from the BioProject accession (PRJCA008608) in CNGB.

## Sheet: supplementary 2
Supplementary 2 Feature of Supermatrixs concatenated from Genes annotated in CP genomes
Identical Group	GenBank ID	SampleName
ONE	OP153897	Huanggelu
	OP153900	Jainzhizi
	OP153901	Heilujiesang
	OP153906	Jiaqing-9
	OP153907	Zhaisang-1
TWO	OP153902	Shuangcheng
	OP153908	Heyebai
	OP380684	Jizhuasang
	OP380685	Husang-192
THREE	OP161267	Baiyuwang
	OP153917	Chuizhisang
	OP153904	Dabaie
FOUR	OP153898	Yamasou -106
	OP153912	Morus multicaulis
FIVE	OP153899	Ichinose
	OP161260	Kairyonezumigaeshi
SIX	OP153896	Liquan-1
	OP380682	Luohang-5
SEVEN	OP153911	Morus macroura
	OP153922	kanva2
EIGHT	OP153915	Shidian-6
	OP161257	Hongye
NINE	OP161259	Morus rubra
	OP161266	Huasang
TEN	OP153916	Pisang-2
	OP380683	PIS
	MK211167	M. notabilis_reseq
	MT154044	JiLongSang
	MT154045	Morus celtidifolia
	OP142713	Zhenzhubai
	OP153890	Yun-6
	OP153891	Yun-7
	OP153892	Morus yunnanensis
	OP153893	Tseed
	OP153895	Qinbasang
	OP153905	Guapiaosang
	OP153909	Morus wittiorum
	OP153910	Morus australis
	OP153913	Morus cathayana
	OP153914	Shuisang
	OP153918	Morus nigra
	OP153919	Lunjiao109_G
	OP153923	Kangqin283
	OP153924	Hybrid-n13
	OP161258	Gui-23
	OP161261	TQ12
	OP161262	JPZ
	OP161264	Chenkou-3
	OP161265	BSLN
	OP380686	WG120_1

## Sheet: supplementary 3
Supplementary 3: The feature of genes with Introns in CP genomes
	OP153908								OP153922									MK211167
Gene	Strand	Start	End	ExonI	IntronI	ExonII	IntronII	ExonIII		Strand	Start	End	ExonI	IntronI	ExonII	IntronII	ExonIII		Strand	Start	End	ExonI	IntronI	ExonII	IntronII	ExonIII
trnK-UUU	-	1814	4439	37	2554	35				-	1672	4298	37	2555	35				-	1826	4452	37	2555	35
rps16	-	5436	6623	40	924	224				-	5295	6482	40	924	224				-	5449	6630	40	918	224
trnS-CGA	+	9767	10554	32	696	60				+	9633	10420	32	696	60				+	9837	10631	32	703	60
atpF	-	12643	13947	145	750	410				-	12509	13813	145	750	410				-	12718	14026	145	754	410
rpoC1	-	22071	24918	432	793	1623				-	21946	24793	432	793	1623				-	22199	25041	432	788	1623
ycf3	-	44972	47051	124	806	230	767	153		-	44893	46972	124	806	230	767	153		-	45132	47224	124	819	230	767	153
trnL-UAA	+	50429	51008	35	495	50				+	50337	50916	35	495	50				+	50638	51223	35	501	50
clpP	-	73604	75776	71	920	286	665	231		-	73488	75657	71	919	286	663	231		-	73786	75945	71	902	286	670	231
petB	+	78690	80141	6	804	642				+	78571	80022	6	804	642				+	78859	80309	6	803	642
petD	+	80341	81561	9	738	474				+	80222	81442	9	738	474				+	80509	81729	9	738	474
rpl16	-	84885	86282	9	990	399				-	84766	86163	9	990	399				-	85055	86455	9	993	399
rpl2	-	88036	89545	391	685	434				-	87916	89425	391	685	434				-	88228	89737	391	685	434
ndhB	-	98264	100481	775	685	758				-	98144	100361	775	685	758				-	98464	100681	775	685	758
trnE-UUC	+	105891	106906	42	939	35				+	105771	106786	42	939	35				+	106100	107115	42	939	35
trnA-UGC	+	106971	107845	37	802	36				+	106851	107725	37	802	36				+	107180	108054	37	802	36
ndhA	+	120214	122466	553	1161	539				+	120094	122337	553	1152	539				+	120439	122697	553	1167	539
trnA-UGC	-	139297	140171	37	802	36				-	139082	139956	37	802	36				-	139652	140526	37	802	36
trnE-UUC	-	140236	141251	42	939	35				-	140021	141036	42	939	35				-	140591	141606	42	939	35
ndhB	+	146661	148878	775	685	758				+	146446	148663	775	685	758				+	147025	149242	775	685	758
rpl2	+	157597	159106	391	685	434				+	157382	158891	391	685	434				+	157969	159478	391	685	434
rps12	-	73337	102119	114		26	537	232			73221	101999	114		26	537	232			73519	102319	114		26	537	232
rps12	+	73337	145817	114		232	537	26			73221	145602	114		232	537	26			73519	146181	114		232	537	26
OP142713									OP153892									OP153891
trnK-UUU	-	1819	4443	37	2553	35				-	1826	4450	37	2553	35				-	1811	4435	37	2553	35
rps16	-	5440	6627	40	924	224				-	5446	6638	40	929	224				-	5435	6616	40	918	224
trnS-CGA	+	9779	10566	32	696	60				+	9797	10591	32	703	60				+	9778	10565	32	696	60
atpF	-	12665	13967	145	748	410				-	12691	14001	145	756	410				-	12664	13966	145	748	410
rpoC1	-	22104	24956	432	798	1623				-	22170	25012	432	788	1623				-	22103	24955	432	798	1623
ycf3	-	45058	47137	124	806	230	767	153		-	45098	47190	124	819	230	767	153		-	45025	47104	124	806	230	767	153
trnL-UAA	+	50561	51140	35	495	50				+	50593	51178	35	501	50				+	50508	51087	35	495	50
clpP	-	73736	75908	71	918	286	667	231		-	73734	75894	71	903	286	670	231		-	73675	75845	71	918	286	665	231
petB	+	78822	80273	6	804	642				+	78798	80248	6	803	642				+	78759	80215	6	809	642
petD	+	80473	81693	9	738	474				+	80448	81668	9	738	474				+	80415	81635	9	738	474
rpl16	-	85003	86401	9	991	399				-	84993	86392	9	992	399				-	84955	86352	9	990	399
rpl2	-	88156	89665	391	685	434				-	88167	89676	391	685	434				-	88107	89616	391	685	434
ndhB	-	98384	100601	775	685	758				-	98403	100620	775	685	758				-	98335	100552	775	685	758
trnE-UUC	+	106023	107038	42	939	35				+	106039	107054	42	939	35				+	105974	106989	42	939	35
trnA-UGC	+	107103	107977	37	802	36				+	107119	107993	37	802	36				+	107054	107928	37	802	36
ndhA	+	120346	122590	553	1153	539				+	120380	122638	553	1167	539				+	120297	122529	553	1141	539
trnA-UGC	-	139447	140321	37	802	36				-	139604	140478	37	802	36				-	139387	140261	37	802	36
trnE-UUC	-	140386	141401	42	939	35				-	140543	141558	42	939	35				-	140326	141341	42	939	35
ndhB	+	146823	149040	775	685	758				+	146977	149194	775	685	758				+	146775	148992	775	685	758
rpl2	+	157759	159268	391	685	434				+	157921	159430	391	685	434				+	157711	159220	391	685	434
rps12	-	73469	102239	114		26	537	232			73467	102258	114		26	537	232			73408	102190	114		232	537	232
rps12	+	73469	145979	114		232	537	26			73467	146133	114		232	537	26			73408	145931	114		232	537	26
OP153890									OP153893									OP380686
trnK-UUU	-	1820	4445	37	2554	35				-	1819	4453	37	2563	35				-	1837	4462	37	2554	35
rps16	-	5447	6634	40	924	224				-	5455	6642	40	924	224				-	5463	6650	40	924	224
trnS-CGA	+	9776	10563	32	696	60				+	9795	10582	32	696	60				+	9804	10591	32	696	60
atpF	-	12652	13955	145	749	410				-	12671	13973	145	748	410				-	12680	13983	145	749	410
rpoC1	-	22099	24951	432	798	1623				-	22110	24957	432	793	1623				-	22121	24973	432	798	1623
ycf3	-	45056	47135	124	806	230	767	153		-	45056	47135	124	806	230	767	153		-	45099	47178	124	806	230	767	153
trnL-UAA	+	50564	51143	35	495	50				+	50552	51131	35	495	50				+	50578	51157	35	495	50
clpP	-	73734	75904	71	918	286	665	231		-	73725	75894	71	919	286	663	231		-	73750	75920	71	918	286	665	231
petB	+	78818	80269	6	804	642				+	78808	80259	6	804	642				+	78834	80285	6	804	642
petD	+	80469	81689	9	738	474				+	80459	81679	9	738	474				+	80485	81705	9	738	474
rpl16	-	85014	86411	9	990	399				-	85004	86402	9	991	399				-	85032	86429	9	990	399
rpl2	-	88168	89677	391	685	434				-	88157	89666	391	685	434				-	88185	89694	391	685	434
ndhB	-	98396	100613	775	685	758				-	98385	100602	775	685	758				-	98413	100630	775	685	758
trnE-UUC	+	106035	107050	42	939	35				+	106024	107039	42	939	35				+	106052	107067	42	939	35
trnA-UGC	+	107115	107989	37	802	36				+	107104	107978	37	802	36				+	107132	108006	37	802	36
ndhA	+	120359	122602	553	1152	539				+	120347	122589	553	1151	539				+	120377	122620	553	1152	539
trnA-UGC	-	139408	140282	37	802	36				-	139444	140318	37	802	36				-	139435	140309	37	802	36
trnE-UUC	-	140347	141362	42	939	35				-	140383	141398	42	939	35				-	140374	141389	42	939	35
ndhB	+	146784	149001	775	685	758				+	146820	149037	775	685	758				+	146811	149028	775	685	758
rpl2	+	157720	159229	391	685	434				+	157756	159265	391	685	434				+	157747	159256	391	685	434
rps12	-	73467	102251	114		26	537	232			73458	102240	114		26	537	232			73483	102268	114		26	537	232
rps12	+	73467	145940	114		232	537	26			73458	145976	114		232	537	26			73483	145967	114		232	537	26
OP153895									OP161265									OP380682
trnK-UUU	-	1832	4456	37	2553	35				-	1830	4455	37	2554	35				-	1832	4458	37	2555	35
rps16	-	5453	6640	40	924	224				-	5507	6694	40	924	224				-	5455	6642	40	924	224
trnS-CGA	+	9784	10571	32	696	60				+	9879	10666	32	696	60				+	9792	10579	32	696	60
atpF	-	12660	13964	145	750	410				-	12756	14060	145	750	410				-	12659	13963	145	750	410
rpoC1	-	22088	24935	432	793	1623				-	22198	25045	432	793	1623				-	22096	24948	432	798	1623
ycf3	-	45034	47113	124	806	230	767	153		-	45012	47091	124	806	230	767	153		-	45072	47151	124	806	230	767	153
trnL-UAA	+	50491	51070	35	495	50				+	50525	51104	35	495	50				+	50529	51108	35	495	50
clpP	-	73666	75837	71	919	286	665	231		-	73717	75887	71	918	286	665	231		-	73690	75862	71	920	286	665	231
petB	+	78751	80202	6	804	642				+	78801	80252	6	804	642				+	78776	80227	6	804	642
petD	+	80402	81622	9	738	474				+	80452	81672	9	738	474				+	80427	81647	9	738	474
rpl16	-	84946	86343	9	990	399				-	84996	86393	9	990	399				-	84971	86368	9	990	399
rpl2	-	88096	89605	391	685	434				-	88147	89656	391	685	434				-	88121	89630	391	685	434
ndhB	-	98324	100541	775	685	758				-	98375	100592	775	685	758				-	98349	100566	775	685	758
trnE-UUC	+	105951	106966	42	939	35				+	106014	107029	42	939	35				+	105976	106991	42	939	35
trnA-UGC	+	107031	107905	37	802	36				+	107094	107968	37	802	36				+	107056	107930	37	802	36
ndhA	+	120274	122517	553	1152	539				+	120334	122577	553	1152	539				+	120299	122542	553	1152	539
trnA-UGC	-	139348	140222	37	802	36				-	139418	140292	37	802	36				-	139354	140228	37	802	36
trnE-UUC	-	140287	141302	42	939	35				-	140357	141372	42	939	35				-	140293	141308	42	939	35
ndhB	+	146712	148929	775	685	758				+	146794	149011	775	685	758				+	146718	148935	775	685	758
rpl2	+	157648	159157	391	685	434				+	157730	159239	391	685	434				+	157654	159163	391	685	434
rps12	-	73399	102179	114		26	537	232			73450	102230	114		26	537	232			73423	102204	114		26	537	232
rps12	+	73399	145868	114		232	537	26			73450	145950	114		232	537	26			73423	145874	114		232	537	26
OP153896									OP153897									OP380685
trnK-UUU	-	1814	4440	37	2555	35				-	1814	4440	37	2555	35				-	1832	4457	37	2554	35
rps16	-	5437	6624	40	924	224				-	5437	6624	40	924	224				-	5454	6641	40	924	224
trnS-CGA	+	9774	10561	32	696	60				+	9774	10561	32	696	60				+	9785	10572	32	696	60
atpF	-	12641	13945	145	750	410				-	12641	13945	145	750	410				-	12661	13965	145	750	410
rpoC1	-	22078	24930	432	798	1623				-	22078	24930	432	798	1623				-	22089	24936	432	793	1623
ycf3	-	45030	47109	124	806	230	767	153		-	45030	47109	124	806	230	767	153		-	44990	47069	124	806	230	767	153
trnL-UAA	+	50487	51066	35	495	50				+	50487	51066	35	495	50				+	50447	51026	35	495	50
clpP	-	73648	75820	71	920	286	665	231		-	73649	75821	71	920	286	665	231		-	73622	75794	71	920	286	665	231
petB	+	78734	80185	6	804	642				+	78735	80186	6	804	642				+	78708	80159	6	804	642
petD	+	80385	81605	9	738	474				+	80386	81606	9	738	474				+	80359	81579	9	738	474
rpl16	-	84929	86326	9	990	399				-	84930	86327	9	990	399				-	84903	86300	9	990	399
rpl2	-	88079	89588	391	685	434				-	88080	89589	391	685	434				-	88054	89563	391	685	434
ndhB	-	98307	100524	775	685	758				-	98308	100525	775	685	758				-	98282	100499	775	685	758
trnE-UUC	+	105934	106949	42	939	35				+	105935	106950	42	939	35				+	105909	106924	42	939	35
trnA-UGC	+	107014	107888	37	802	36				+	107015	107889	37	802	36				+	106989	107863	37	802	36
ndhA	+	120257	122500	553	1152	539				+	120258	122501	553	1152	539				+	120232	122484	553	1161	539
trnA-UGC	-	139312	140186	37	802	36				-	139314	140188	37	802	36				-	139442	140316	37	802	36
trnE-UUC	-	140251	141266	42	939	35				-	140253	141268	42	939	35				-	140381	141396	42	939	35
ndhB	+	146676	148893	775	685	758				+	146678	148895	775	685	758				+	146806	149023	775	685	758
rpl2	+	157612	159121	391	685	434				+	157614	159123	391	685	434				+	157742	159251	391	685	434
rps12	-	73381	102162	114		26	537	232			73382	102163	114		26	537	232			73355	102137	114		26	537	232
rps12	+	73381	145832	114		232	537	26			73382	145834	114		232	537	26			73355	145962	114		232	537	26
OP153898									OP153899									OP153900
trnK-UUU	-	1814	4440	37	2555	35				-	1814	4439	37	2554	35				-	1814	4440	37	2555	35
rps16	-	5437	6624	40	924	224				-	5436	6623	40	924	224				-	5437	6624	40	924	224
trnS-CGA	+	9774	10561	32	696	60				+	9767	10554	32	696	60				+	9774	10561	32	696	60
atpF	-	12641	13945	145	750	410				-	12643	13947	145	750	410				-	12641	13945	145	750	410
rpoC1	-	22063	24915	432	798	1623				-	22071	24918	432	793	1623				-	22078	24930	432	798	1623
ycf3	-	45015	47094	124	806	230	767	153		-	45018	47097	124	806	230	767	153		-	45030	47109	124	806	230	767	153
trnL-UAA	+	50472	51051	35	495	50				+	50475	51054	35	495	50				+	50487	51066	35	495	50
clpP	-	73634	75806	71	920	286	665	231		-	73650	75821	71	919	286	665	231		-	73649	75821	71	920	286	665	231
petB	+	78720	80171	6	804	642				+	78735	80186	6	804	642				+	78735	80186	6	804	642
petD	+	80371	81591	9	738	474				+	80386	81606	9	738	474				+	80386	81606	9	738	474
rpl16	-	84915	86312	9	990	399				-	84930	86327	9	990	399				-	84930	86327	9	990	399
rpl2	-	88065	89574	391	685	434				-	88080	89589	391	685	434				-	88080	89589	391	685	434
ndhB	-	98293	100510	775	685	758				-	98308	100525	775	685	758				-	98308	100525	775	685	758
trnE-UUC	+	105920	106935	42	939	35				+	105935	106950	42	939	35				+	105935	106950	42	939	35
trnA-UGC	+	107000	107874	37	802	36				+	107015	107889	37	802	36				+	107015	107889	37	802	36
ndhA	+	120243	122486	553	1152	539				+	120258	122501	553	1152	539				+	120258	122501	553	1152	539
trnA-UGC	-	139297	140171	37	802	36				-	139332	140206	37	802	36				-	139331	140205	37	802	36
trnE-UUC	-	140236	141251	42	939	35				-	140271	141286	42	939	35				-	140270	141285	42	939	35
ndhB	+	146661	148878	775	685	758				+	146696	148913	775	685	758				+	146695	148912	775	685	758
rpl2	+	157597	159106	391	685	434				+	157632	159141	391	685	434				+	157631	159140	391	685	434
rps12	-	73367	102148	114		26	537	232			73383	102163	114		26	537	232			73382	102163	114		26	537	232
rps12	+	73367	145817	114		232	537	26			73383	145852	114		232	537	26			73382	145851	114		232	537	26
OP153901									OP153902									OP380683
trnK-UUU	-	1814	4440	37	2555	35				-	1814	4439	37	2554	35				-	1837	4464	37	2556	35
rps16	-	5437	6624	40	924	224				-	5436	6623	40	924	224				-	5465	6653	40	925	224
trnS-CGA	+	9774	10561	32	696	60				+	9767	10554	32	696	60				+	9801	10588	32	696	60
atpF	-	12641	13945	145	750	410				-	12643	13947	145	750	410				-	12677	13980	145	749	410
rpoC1	-	22078	24930	432	798	1623				-	22071	24918	432	793	1623				-	22118	24970	432	798	1623
ycf3	-	45030	47109	124	806	230	767	153		-	44994	47073	124	806	230	767	153		-	45088	47167	124	806	230	767	153
trnL-UAA	+	50487	51066	35	495	50				+	50451	51030	35	495	50				+	50571	51150	35	495	50
clpP	-	73649	75821	71	920	286	665	231		-	73628	75800	71	920	286	665	231		-	73718	75888	71	919	286	664	231
petB	+	78735	80186	6	804	642				+	78714	80165	6	804	642				+	78802	80253	6	804	642
petD	+	80386	81606	9	738	474				+	80365	81585	9	738	474				+	80453	81673	9	738	474
rpl16	-	84930	86327	9	990	399				-	84909	86306	9	990	399				-	85010	86407	9	990	399
rpl2	-	88080	89589	391	685	434				-	88059	89568	391	685	434				-	88170	89679	391	685	434
ndhB	-	98308	100525	775	685	758				-	98287	100504	775	685	758				-	98398	100615	775	685	758
trnE-UUC	+	105935	106950	42	939	35				+	105914	106929	42	939	35				+	106025	107040	42	939	35
trnA-UGC	+	107015	107889	37	802	36				+	106994	107868	37	802	36				+	107105	107979	37	802	36
ndhA	+	120258	122501	553	1152	539				+	120237	122489	553	1161	539				+	120348	122591	553	1152	539
trnA-UGC	-	139314	140188	37	802	36				-	139320	140194	37	802	36				-	139448	140322	37	802	36
trnE-UUC	-	140253	141268	42	939	35				-	140259	141274	42	939	35				-	140387	141402	42	939	35
ndhB	+	146678	148895	775	685	758				+	146684	148901	775	685	758				+	146812	149029	775	685	758
rpl2	+	157614	159123	391	685	434				+	157620	159129	391	685	434				+	157748	159257	391	685	434
rps12	-	73382	102163	114		26	537	232			73361	102142	114		26	537	232			73451	102253	114		26	537	232
rps12	+	73382	145834	114		232	537	26			73361	145840	114		232	537	26			73451	145968	114		232	537	26
OP153904									OP153905									OP380684
trnK-UUU	-	1819	4443	37	2553	35				-	1819	4445	37	2555	35				-	1832	4457	37	2554	35
rps16	-	5443	6624	40	918	224				-	5498	6685	40	924	224				-	5454	6641	40	924	224
trnS-CGA	+	9786	10573	32	696	60				+	9832	10619	32	696	60				+	9785	10572	32	696	60
atpF	-	12672	13974	145	748	410				-	12700	14003	145	749	410				-	12661	13965	145	750	410
rpoC1	-	22111	24963	432	798	1623				-	22140	24987	432	793	1623				-	22089	24936	432	793	1623
ycf3	-	45076	47155	124	806	230	767	153		-	44990	47069	124	806	230	767	153		-	44983	47062	124	806	230	767	153
trnL-UAA	+	50559	51138	35	495	50				+	50495	51074	35	495	50				+	50440	51019	35	495	50
clpP	-	73724	75894	71	918	286	665	231		-	73687	75857	71	918	286	665	231		-	73615	75787	71	920	286	665	231
petB	+	78808	80264	6	809	642				+	78771	80222	6	804	642				+	78701	80152	6	804	642
petD	+	80464	81684	9	738	474				+	80422	81642	9	738	474				+	80352	81572	9	738	474
rpl16	-	85004	86401	9	990	399				-	84965	86362	9	990	399				-	84896	86293	9	990	399
rpl2	-	88156	89665	391	685	434				-	88117	89626	391	685	434				-	88047	89556	391	685	434
ndhB	-	98384	100601	775	685	758				-	98345	100562	775	685	758				-	98275	100492	775	685	758
trnE-UUC	+	106023	107038	42	939	35				+	105984	106999	42	939	35				+	105902	106917	42	939	35
trnA-UGC	+	107103	107977	37	802	36				+	107064	107938	37	802	36				+	106982	107856	37	802	36
ndhA	+	120346	122578	553	1141	539				+	120306	122549	553	1152	539				+	120225	122477	553	1161	539
trnA-UGC	-	139436	140310	37	802	36				-	139407	140281	37	802	36				-	139435	140309	37	802	36
trnE-UUC	-	140375	141390	42	939	35				-	140346	141361	42	939	35				-	140374	141389	42	939	35
ndhB	+	146812	149029	775	685	758				+	146783	149000	775	685	758				+	146799	149016	775	685	758
rpl2	+	157756	159265	391	685	434				+	157719	159228	391	685	434				+	157735	159244	391	685	434
rps12	-	73457	102239	114		26	537	232			73420	102200	114		26	537	232			73348	102130	114		26	537	232
rps12	+	73457	145968	114		232	537	26			73420	145939	114		232	537	26			73348	145955	114		232	537	26
OP153906									OP153907									OP161267
trnK-UUU	-	1814	4440	37	2555	35				-	1814	4440	37	2555	35				-	1819	4443	37	2553	35
rps16	-	5437	6624	40	924	224				-	5437	6624	40	924	224				-	5443	6624	40	918	224
trnS-CGA	+	9774	10561	32	696	60				+	9774	10561	32	696	60				+	9786	10573	32	696	60
atpF	-	12641	13945	145	750	410				-	12641	13945	145	750	410				-	12672	13974	145	748	410
rpoC1	-	22078	24930	432	798	1623				-	22078	24930	432	798	1623				-	22111	24963	432	798	1623
ycf3	-	45030	47109	124	806	230	767	153		-	45030	47109	124	806	230	767	153		-	45033	47112	124	806	230	767	153
trnL-UAA	+	50487	51066	35	495	50				+	50487	51066	35	495	50				+	50516	51095	35	495	50
clpP	-	73640	75812	71	920	286	665	231		-	73640	75812	71	920	286	665	231		-	73681	75851	71	918	286	665	231
petB	+	78726	80177	6	804	642				+	78726	80177	6	804	642				+	78765	80221	6	809	642
petD	+	80377	81597	9	738	474				+	80377	81597	9	738	474				+	80421	81641	9	738	474
rpl16	-	84921	86318	9	990	399				-	84921	86318	9	990	399				-	84961	86358	9	990	399
rpl2	-	88071	89580	391	685	434				-	88071	89580	391	685	434				-	88113	89622	391	685	434
ndhB	-	98299	100516	775	685	758				-	98299	100516	775	685	758				-	98341	100558	775	685	758
trnE-UUC	+	105926	106941	42	939	35				+	105926	106941	42	939	35				+	105992	107007	42	939	35
trnA-UGC	+	107006	107880	37	802	36				+	107006	107880	37	802	36				+	107072	107946	37	802	36
ndhA	+	120249	122492	553	1152	539				+	120249	122492	553	1152	539				+	120315	122547	553	1141	539
trnA-UGC	-	139304	140178	37	802	36				-	139322	140196	37	802	36				-	139405	140279	37	802	36
trnE-UUC	-	140243	141258	42	939	35				-	140261	141276	42	939	35				-	140344	141359	42	939	35
ndhB	+	146668	148885	775	685	758				+	146686	148903	775	685	758				+	146781	148998	775	685	758
rpl2	+	157604	159113	391	685	434				+	157622	159131	391	685	434				+	157717	159226	391	685	434
rps12	-	73373	102154	114		26	537	232			73373	102154	114		26	537	232			73414	102196	114		26	537	232
rps12	+	73373	145824	114		232	537	26			73373	145842	114		232	537	26			73414	145937	114		232	537	26
OP153909									OP153910									OP153911
trnK-UUU	-	1819	4444	37	2554	35				-	1819	4443	37	2553	35				-	1672	4298	37	2555	35
rps16	-	5468	6655	40	924	224				-	5444	6631	40	924	224				-	5295	6482	40	924	224
trnS-CGA	+	9809	10596	32	696	60				+	9753	10540	32	696	60				+	9626	10413	32	696	60
atpF	-	12685	13988	145	749	410				-	12639	13941	145	748	410				-	12502	13806	145	750	410
rpoC1	-	22126	24973	432	793	1623				-	22078	24924	432	792	1623				-	21939	24786	432	793	1623
ycf3	-	45061	47140	124	806	230	767	153		-	45013	47062	124	776	230	767	153		-	44886	46965	124	806	230	767	153
trnL-UAA	+	50549	51128	35	495	50				+	50478	51057	35	495	50				+	50337	50916	35	495	50
clpP	-	73744	75914	71	918	286	665	231		-	73640	75810	71	918	286	665	231		-	73488	75657	71	919	286	663	231
petB	+	78828	80280	6	805	642				+	78724	80175	6	804	642				+	78571	80022	6	804	642
petD	+	80480	81700	9	738	474				+	80375	81595	9	738	474				+	80222	81442	9	738	474
rpl16	-	85025	86422	9	990	399				-	84907	86304	9	990	399				-	84766	86163	9	990	399
rpl2	-	88178	89687	391	685	434				-	88060	89569	391	685	434				-	87916	89425	391	685	434
ndhB	-	98406	100623	775	685	758				-	98288	100505	775	685	758				-	98144	100361	775	685	758
trnE-UUC	+	106045	107060	42	939	35				+	105927	106942	42	939	35				+	105771	106786	42	939	35
trnA-UGC	+	107125	107999	37	802	36				+	107007	107881	37	802	36				+	106851	107725	37	802	36
ndhA	+	120369	122612	553	1152	539				+	120250	122494	553	1153	539				+	120094	122337	553	1152	539
trnA-UGC	-	139413	140287	37	802	36				-	139342	140216	37	802	36				-	139082	139956	37	802	36
trnE-UUC	-	140352	141367	42	939	35				-	140281	141296	42	939	35				-	140021	141036	42	939	35
ndhB	+	146789	149006	775	685	758				+	146718	148935	775	685	758				+	146446	148663	775	685	758
rpl2	+	157725	159234	391	685	434				+	157654	159163	391	685	434				+	157382	158891	391	685	434
rps12	-	73477	102261	114		26	537	232			73373	102143	114		26	537	232			73221	101999	114		26	537	232
rps12	+	73477	145945	114		232	537	26			73373	145874	114		232	537	26			73221	145602	114		232	537	26
OP153912									OP153913									OP153914
trnK-UUU	-	1814	4440	37	2555	35				-	1819	4443	37	2553	35				-	1819	4443	37	2553	35
rps16	-	5437	6624	40	924	224				-	5444	6631	40	924	224				-	5440	6627	40	924	224
trnS-CGA	+	9774	10561	32	696	60				+	9783	10570	32	696	60				+	9779	10566	32	696	60
atpF	-	12641	13945	145	750	410				-	12669	13971	145	748	410				-	12665	13967	145	748	410
rpoC1	-	22078	24930	432	798	1623				-	22109	24961	432	798	1623				-	22104	24956	432	798	1623
ycf3	-	45030	47109	124	806	230	767	153		-	45051	47100	124	776	230	767	153		-	45057	47136	124	806	230	767	153
trnL-UAA	+	50487	51066	35	495	50				+	50524	51103	35	495	50				+	50560	51139	35	495	50
clpP	-	73649	75821	71	920	286	665	231		-	73686	75856	71	918	286	665	231		-	73728	75900	71	918	286	667	231
petB	+	78735	80186	6	804	642				+	78770	80221	6	804	642				+	78814	80265	6	804	642
petD	+	80386	81606	9	738	474				+	80421	81641	9	738	474				+	80465	81685	9	738	474
rpl16	-	84930	86327	9	990	399				-	84953	86350	9	990	399				-	84995	86393	9	991	399
rpl2	-	88080	89589	391	685	434				-	88107	89616	391	685	434				-	88148	89657	391	685	434
ndhB	-	98308	100525	775	685	758				-	98335	100552	775	685	758				-	98376	100593	775	685	758
trnE-UUC	+	105935	106950	42	939	35				+	105974	106989	42	939	35				+	106015	107030	42	939	35
trnA-UGC	+	107015	107889	37	802	36				+	107054	107928	37	802	36				+	107095	107969	37	802	36
ndhA	+	120258	122501	553	1152	539				+	120297	122541	553	1153	539				+	120338	122582	553	1153	539
trnA-UGC	-	139313	140187	37	802	36				-	139390	140264	37	802	36				-	139439	140313	37	802	36
trnE-UUC	-	140252	141267	42	939	35				-	140329	141344	42	939	35				-	140378	141393	42	939	35
ndhB	+	146677	148894	775	685	758				+	146766	148983	775	685	758				+	146815	149032	775	685	758
rpl2	+	157613	159122	391	685	434				+	157702	159211	391	685	434				+	157751	159260	391	685	434
rps12	-	73382	102163	114		26	537	232			73419	102190	114		26	537	232			73461	102231	114		26	537	232
rps12	+	73382	145833	114		232	537	26			73419	145922	114		232	537	26			73461	145971	114		232	537	26
OP153915									OP153916									OP153917
trnK-UUU	-	1832	4456	37	2553	35				-	1819	4446	37	2556	35				-	1819	4443	37	2553	35
rps16	-	5453	6640	40	924	224				-	5447	6635	40	925	224				-	5443	6624	40	918	224
trnS-CGA	+	9784	10571	32	696	60				+	9783	10570	32	696	60				+	9786	10573	32	696	60
atpF	-	12660	13964	145	750	410				-	12659	13962	145	749	410				-	12672	13974	145	748	410
rpoC1	-	22088	24935	432	793	1623				-	22100	24952	432	798	1623				-	22111	24963	432	798	1623
ycf3	-	45034	47113	124	806	230	767	153		-	45070	47149	124	806	230	767	153		-	45033	47112	124	806	230	767	153
trnL-UAA	+	50491	51070	35	495	50				+	50567	51146	35	495	50				+	50516	51095	35	495	50
clpP	-	73666	75837	71	919	286	665	231		-	73714	75884	71	919	286	664	231		-	73682	75852	71	918	286	665	231
petB	+	78751	80202	6	804	642				+	78798	80249	6	804	642				+	78766	80222	6	809	642
petD	+	80402	81622	9	738	474				+	80449	81669	9	738	474				+	80422	81642	9	738	474
rpl16	-	84946	86343	9	990	399				-	85006	86403	9	990	399				-	84962	86359	9	990	399
rpl2	-	88096	89605	391	685	434				-	88166	89675	391	685	434				-	88114	89623	391	685	434
ndhB	-	98324	100541	775	685	758				-	98394	100611	775	685	758				-	98342	100559	775	685	758
trnE-UUC	+	105951	106966	42	939	35				+	106021	107036	42	939	35				+	105981	106996	42	939	35
trnA-UGC	+	107031	107905	37	802	36				+	107101	107975	37	802	36				+	107061	107935	37	802	36
ndhA	+	120274	122517	553	1152	539				+	120344	122587	553	1152	539				+	120304	122536	553	1141	539
trnA-UGC	-	139348	140222	37	802	36				-	139444	140318	37	802	36				-	139394	140268	37	802	36
trnE-UUC	-	140287	141302	42	939	35				-	140383	141398	42	939	35				-	140333	141348	42	939	35
ndhB	+	146712	148929	775	685	758				+	146808	149025	775	685	758				+	146770	148987	775	685	758
rpl2	+	157648	159157	391	685	434				+	157744	159253	391	685	434				+	157706	159215	391	685	434
rps12	-	73399	102179	114		26	537	232			73447	102249	114		26	537	232			73415	102197	114		26	537	232
rps12	+	73399	145868	114		232	537	26			73447	145964	114		232	537	26			73415	145926	114		232	537	26
MT154045									MT154044									OP153918
trnK-UUU	-	1844	4476	37	2561	35				-	1812	4437	37	2554	35				-	1819	4446	37	2556	35
rps16	-	5501	6682	40	918	224				-	5439	6626	40	924	224				-	5468	6655	40	924	224
trnS-CGA	+	9844	10632	32	697	60				+	9774	10561	32	696	60				+	9832	10619	32	696	60
atpF	-	12714	14039	145	771	410				-	12650	13953	145	749	410				-	12708	14010	145	748	410
rpoC1	-	22207	25048	432	787	1623				-	22081	24933	432	798	1623				-	22147	24999	432	798	1623
ycf3	-	45185	47282	124	824	230	767	153		-	45016	47095	124	806	230	767	153		-	45080	47129	124	776	230	767	153
trnL-UAA	+	50720	51305	35	501	50				+	50515	51094	35	495	50				+	50540	51119	35	495	50
clpP	-	73902	76049	71	891	286	669	231		-	73674	75844	71	918	286	665	231		-	73716	75888	71	919	286	666	231
petB	+	78943	80399	6	809	642				+	78758	80209	6	804	642				+	78802	80254	6	805	642
petD	+	80599	81819	9	738	474				+	80409	81629	9	738	474				+	80454	81674	9	738	474
rpl16	-	85151	86541	9	983	399				-	84956	86353	9	990	399				-	84999	86396	9	990	399
rpl2	-	88286	89795	391	685	434				-	88108	89617	391	685	434				-	88147	89656	391	685	434
ndhB	-	98514	100731	775	685	758				-	98336	100553	775	685	758				-	98375	100592	775	685	758
trnE-UUC	+	106159	107174	42	939	35				+	105975	106990	42	939	35				+	106002	107017	42	939	35
trnA-UGC	+	107239	108113	37	802	36				+	107055	107929	37	802	36				+	107082	107956	37	802	36
ndhA	+	120465	122719	553	1163	539				+	120299	122542	553	1152	539				+	120325	122567	553	1151	539
trnA-UGC	-	139580	140454	37	802	36				-	139343	140217	37	802	36				-	139443	140317	37	802	36
trnE-UUC	-	140519	141534	42	939	35				-	140282	141297	42	939	35				-	140382	141397	42	939	35
ndhB	+	146962	149179	775	685	758				+	146719	148936	775	685	758				+	146807	149024	775	685	758
rpl2	+	157898	159407	391	685	434				+	157655	159164	391	685	434				+	157743	159252	391	685	434
rps12	-	73635	102369	114		26	537	232			73407	102191	114		26	537	232			73449	102230	114		26	537	232
rps12	+	73635	146118	114		232	537	26			73407	145875	114		232	537	26			73449	145963	114		232	537	26
OP153923									OP153919									OP161258
trnK-UUU	-	1819	4443	37	2553	35				-	1819	4443	37	2553	35				-	1818	4443	37	2554	35
rps16	-	5443	6624	40	918	224				-	5444	6631	40	924	224				-	5443	6630	40	924	224
trnS-CGA	+	9785	10572	32	696	60				+	9753	10540	32	696	60				+	9782	10569	32	696	60
atpF	-	12671	13973	145	748	410				-	12639	13941	145	748	410				-	12659	13961	145	748	410
rpoC1	-	22110	24962	432	798	1623				-	22078	24924	432	792	1623				-	22100	24947	432	793	1623
ycf3	-	45032	47111	124	806	230	767	153		-	45013	47062	124	776	230	767	153		-	44937	47016	124	806	230	767	153
trnL-UAA	+	50515	51094	35	495	50				+	50478	51057	35	495	50				+	50418	50997	35	495	50
clpP	-	73682	75852	71	918	286	665	231		-	73640	75810	71	918	286	665	231		-	73609	75779	71	918	286	665	231
petB	+	78766	80222	6	809	642				+	78724	80175	6	804	642				+	78693	80144	6	804	642
petD	+	80422	81642	9	738	474				+	80375	81595	9	738	474				+	80344	81564	9	738	474
rpl16	-	84962	86359	9	990	399				-	84907	86304	9	990	399				-	84888	86285	9	990	399
rpl2	-	88114	89623	391	685	434				-	88060	89569	391	685	434				-	88041	89550	391	685	434
ndhB	-	98342	100559	775	685	758				-	98288	100505	775	685	758				-	98269	100486	775	685	758
trnE-UUC	+	105981	106996	42	939	35				+	105927	106942	42	939	35				+	105908	106923	42	939	35
trnA-UGC	+	107061	107935	37	802	36				+	107007	107881	37	802	36				+	106988	107862	37	802	36
ndhA	+	120304	122536	553	1141	539				+	120250	122494	553	1153	539				+	120230	122472	553	1151	539
trnA-UGC	-	139336	140210	37	802	36				-	139342	140216	37	802	36				-	139331	140205	37	802	36
trnE-UUC	-	140275	141290	42	939	35				-	140281	141296	42	939	35				-	140270	141285	42	939	35
ndhB	+	146712	148929	775	685	758				+	146718	148935	775	685	758				+	146707	148924	775	685	758
rpl2	+	157648	159157	391	685	434				+	157654	159163	391	685	434				+	157643	159152	391	685	434
rps12	-	73415	102197	114		26	537	232			73373	102143	114		26	537	232			73342	102124	114		26	537	232
rps12	+	73415	145868	114		232	537	26			73373	145874	114		232	537	26			73342	145863	114		232	537	26
OP153924									OP161257									OP161259
trnK-UUU	-	1814	4439	37	2554	35				-	1832	4456	37	2553	35				-	1819	4443	37	2553	35
rps16	-	5436	6623	40	924	224				-	5453	6640	40	924	224				-	5443	6630	40	924	224
trnS-CGA	+	9772	10559	32	696	60				+	9784	10571	32	696	60				+	9782	10569	32	696	60
atpF	-	12648	13952	145	750	410				-	12660	13964	145	750	410				-	12668	13970	145	748	410
rpoC1	-	22085	24937	432	798	1623				-	22088	24935	432	793	1623				-	22108	24960	432	798	1623
ycf3	-	45037	47116	124	806	230	767	153		-	45034	47113	124	806	230	767	153		-	45050	47099	124	776	230	767	153
trnL-UAA	+	50479	51058	35	495	50				+	50482	51061	35	495	50				+	50524	51103	35	495	50
clpP	-	73646	75819	71	921	286	665	231		-	73657	75828	71	919	286	665	231		-	73686	75856	71	918	286	665	231
petB	+	78733	80184	6	804	642				+	78742	80193	6	804	642				+	78770	80221	6	804	642
petD	+	80384	81604	9	738	474				+	80393	81613	9	738	474				+	80421	81641	9	738	474
rpl16	-	84927	86324	9	990	399				-	84937	86334	9	990	399				-	84953	86350	9	990	399
rpl2	-	88077	89586	391	685	434				-	88087	89596	391	685	434				-	88107	89616	391	685	434
ndhB	-	98305	100522	775	685	758				-	98315	100532	775	685	758				-	98335	100552	775	685	758
trnE-UUC	+	105932	106938	42	930	35				+	105942	106957	42	939	35				+	105974	106989	42	939	35
trnA-UGC	+	107003	107862	37	787	36				+	107022	107896	37	802	36				+	107054	107928	37	802	36
ndhA	+	120231	122474	553	1152	539				+	120265	122508	553	1152	539				+	120297	122541	553	1153	539
trnA-UGC	-	139272	140131	37	787	36				-	139339	140213	37	802	36				-	139390	140264	37	802	36
trnE-UUC	-	140196	141202	42	930	35				-	140278	141293	42	939	35				-	140329	141344	42	939	35
ndhB	+	146612	148829	775	685	758				+	146703	148920	775	685	758				+	146766	148983	775	685	758
rpl2	+	157548	159057	391	685	434				+	157639	159148	391	685	434				+	157702	159211	391	685	434
rps12	-	73379	102160	114		26	537	232			73390	102170	114		26	537	232			73419	102190	114		26	537	232
rps12	+	73379	145768	114		232	537	26			73390	145859	114		232	537	26			73419	145922	114		232	537	26
OP161260									OP161261									OP161262
trnK-UUU	-	1814	4439	37	2554	35				-	1819	4446	37	2556	35				-	1819	4444	37	2554	35
rps16	-	5436	6623	40	924	224				-	5448	6635	40	924	224				-	5457	6644	40	924	224
trnS-CGA	+	9767	10554	32	696	60				+	9801	10588	32	696	60				+	9798	10585	32	696	60
atpF	-	12643	13947	145	750	410				-	12668	13971	145	749	410				-	12679	13982	145	749	410
rpoC1	-	22071	24918	432	793	1623				-	22108	24960	432	798	1623				-	22109	24961	432	798	1623
ycf3	-	45018	47097	124	806	230	767	153		-	45047	47126	124	806	230	767	153		-	45072	47151	124	806	230	767	153
trnL-UAA	+	50475	51054	35	495	50				+	50502	51081	35	495	50				+	50580	51159	35	495	50
clpP	-	73650	75821	71	919	286	665	231		-	73651	75823	71	920	286	665	231		-	73750	75921	71	919	286	665	231
petB	+	78735	80186	6	804	642				+	78737	80188	6	804	642				+	78835	80286	6	804	642
petD	+	80386	81606	9	738	474				+	80388	81608	9	738	474				+	80486	81706	9	738	474
rpl16	-	84930	86327	9	990	399				-	84933	86331	9	991	399				-	85031	86427	9	989	399
rpl2	-	88080	89589	391	685	434				-	88089	89598	391	685	434				-	88183	89692	391	685	434
ndhB	-	98308	100525	775	685	758				-	98317	100534	775	685	758				-	98411	100628	775	685	758
trnE-UUC	+	105935	106950	42	939	35				+	105944	106959	42	939	35				+	106050	107065	42	939	35
trnA-UGC	+	107015	107889	37	802	36				+	107024	107898	37	802	36				+	107130	108004	37	802	36
ndhA	+	120258	122501	553	1152	539				+	120266	122509	553	1152	539				+	120374	122617	553	1152	539
trnA-UGC	-	139331	140205	37	802	36				-	139794	140668	37	802	36				-	139412	140286	37	802	36
trnE-UUC	-	140270	141285	42	939	35				-	140733	141748	42	939	35				-	140351	141366	42	939	35
ndhB	+	146695	148912	775	685	758				+	147158	149375	775	685	758				+	146788	149005	775	685	758
rpl2	+	157631	159140	391	685	434				+	158094	159603	391	685	434				+	157724	159233	391	685	434
rps12	-	73383	102163	114		26	537	232			73384	102172	114		26	537	232			73483	102266	114		26	537	232
rps12	+	73383	145851	114		232	537	26			73384	146314	114		232	537	26			73483	145944	114		232	537	26
OP161264									OP161266
trnK-UUU	-	1819	4444	37	2554	35				-	1819	4443	37	2553	35
rps16	-	5444	6631	40	924	224				-	5444	6631	40	924	224
trnS-CGA	+	9798	10585	32	696	60				+	9783	10570	32	696	60
atpF	-	12675	13978	145	749	410				-	12669	13971	145	748	410
rpoC1	-	22116	24963	432	793	1623				-	22109	24961	432	798	1623
ycf3	-	44960	47039	124	806	230	767	153		-	45051	47100	124	776	230	767	153
trnL-UAA	+	50441	51020	35	495	50				+	50524	51103	35	495	50
clpP	-	73659	75829	71	918	286	665	231		-	73686	75856	71	918	286	665	231
petB	+	78743	80194	6	804	642				+	78770	80221	6	804	642
petD	+	80394	81614	9	738	474				+	80421	81641	9	738	474
rpl16	-	84941	86338	9	990	399				-	84953	86350	9	990	399
rpl2	-	88094	89603	391	685	434				-	88107	89616	391	685	434
ndhB	-	98322	100539	775	685	758				-	98335	100552	775	685	758
trnE-UUC	+	105961	106982	42	945	35				+	105974	106989	42	939	35
trnA-UGC	+	107047	107921	37	802	36				+	107054	107928	37	802	36
ndhA	+	120289	122531	553	1151	539				+	120297	122541	553	1153	539
trnA-UGC	-	139390	140264	37	802	36				-	139390	140264	37	802	36
trnE-UUC	-	140329	141350	42	945	35				-	140329	141344	42	939	35
ndhB	+	146772	148989	775	685	758				+	146766	148983	775	685	758
rpl2	+	157708	159217	391	685	434				+	157702	159211	391	685	434
rps12	-	73392	102177	114		26	537	232		-	73419	102190	114		26	537	232
rps12	+	73392	145928	114		232	537	26		+	73419	145922	114		232	537	26
